# Supplementary material for: Mosaicism for structural non-centromeric autosomal rearrangements in disease-defined carriers: sex differences in the rearrangements profile and maternal age distributions
Source: Mol Cytogenet. 2017 May 19;10:18. doi: 10.1186/s13039-017-0321-9 (PMC5438540; doi:10.1186/s13039-017-0321-9)
Supplement: Supplementary file 1 — Mosaicism for deletions. Tabular data presenting details of affected carriers of mosaicism for deletion: karyotype, parental ages at patient's birth, patient’s age at ascertainment/testing, proportion of abnormal cell line(s), and indications for cytogenetic testing. (XLSX 12 kb) [file 13039_2017_321_MOESM1_ESM.xlsx]

## Sheet: Лист1
Table S1. Mosaicism for deletions
Reference	Karyotype	Maternat age	Paternal age	Patient's age at ascertainment/testing	Proportion of abnormal line(s)	Indication for testing
Eugster et al., 1997	46,XX/46,XX,del(1p)(p36.33) ns	25	ns	4 yr	65% BL	obesity, DF, global DD
Davies et al., 2003 (patient SC)	46,XX/46,XX,del(2)(q36.3) ns	ns	ns	17 yr	64% BL	Insulin-dependent diabetes mellitus, autoimmune hypothyroidism
Bueno et al, 1987 (retrieved from the Abstract)	46,XY/46,XY,del(3)(p25)			22 mo		DD, CD, DF
Engelen et al., 2002	46,XX/46,XX,del(3)(q21q25) dn	35	33	1 yr	25% BL	congenital eyelid anomaly (BPES)
Judge et al., 1974	46,XX/46,XX,4p-	27	27	11 yr	13% BL, 38% BM	4p- syndrome
Utine, Aktas, 2006 (patient 1)	46,XY/46,XY,del(4)(q33qter) dn	ns	ns	4 yr	64% BL	milder clinical features of 4q terminal deletion syndrome
Utine, Aktas, 2006 (patient 2)	46,XX/46,XX,del(4)(q33qter) dn	ns	ns	3 yr	27% BL	milder clinical features of 4q terminal deletion syndrome
Vockley et al., 1991	46,XX/46,XX,del(4)(p15) ns	31	31	newborn	5% BL	mild clinical presentation of 4p- syndrome
Rahnama et al., 2005	46,XX/46,XX,del(5)(p15.3) ns	ns	ns	4.5 yr	33% BL?	cri du chat syndrome
Romano et al., 1991	46,XY/46,XY,del(5)(p15) dn	35	42	16 yr	25% BL, 30% SF	cri du chat syndrome
Nasiri et al., 2007	46,XX/46,XX,del(6)(p25) ns	ns	ns	ns	13% BL?	cytogenetic survey of patients with CD
Kapitanova et al., 2014	46,XY/46,XY,del(7)(q36.1q36.3) dn	21	24	3 yo	90% BL	MCA, DD, seizures, behaviour changes
Mack et al., 2001	46,XX/46,XX,del(7)(p15.3->p21.1) ns	ns	ns	6 yr	66% BL	DD, CA
Mikelsaar, Klassman, 1996	46,XX/46,XX,del(7)(q32q34) ns	ns	ns	11 yr	30% BL, 40% SF	CD, craniofacial dysmorphism
Shapira et al., 1994	46,XX/46,XX,del(7)(q22.1q31.33) ns	37	ns	6 yr	33% BL, 58% SF	attention deficit disorder, speech delay
Tsukamoto et al., 1993 (twin 2)	46,XY/46,XY,del(7)(q32-qter) dn	26	46	1 yr	70% BL, 100% SF	minor anomalies, growth and psychomotor retardation
Palka et al., 2012	46,XX/46,XX,del(7)(q31.1q31.3) dn	ns	ns	10 yr	50% BL	high arched palate, lordosis, language impairment
Buhler et al., 1987	46,XY/46,XY,del(8)(q24.1) ns	ns	ns	9 yr	ns	Langer-Gideon syndrome, normal intelligence
Shanske et al., 2008	46,XX/46,XX,del(8)(q22.3q24.13) ns	ns	ns	14,5 yr	7% BL, 71% SF	Langer-Gideon syndrome,CD
Woods et al., 1994 (patient 2)	46,XX/46,XX,del(8)(q21q24) dn	32	31	14 yr	0.5% BL, 77% normally pigmented SF	pigmentary anomaly
Zaletayev et al., 1984	46,XY/46,XY,del(8)(q24.11q24.13)	23	30	5 yr	% ns, BL	Langer-Gideon syndrome, moderate MR
Dvornichenko et al., 2007	46,XY/46,XY,del(11)(p14)inv(11)(p13;q12) ns	ns	ns	15 yr	50% BL	connective tissue displasia, phacomatosis, DF
Erez et al., 2010	46,XY/46,XY,del(11)(p12p14) ns	ns	ns	16 yr	28% BL	subtle phenotype of WAGR, bilateral coloboma
Helmuth et al., 1989	46,XY/46,XY,del(11)(q21) parents not tested	19	23	newborn	50% lung tissue	clinical characteristics of the 11q- syndrome holoprosencephaly, MCA
Jotterand et al., 1990	46,XX/46,XX,del(11)(p13) dn	29	ns	10 mo	32% BL, 50% Wilm's tumour cells	Wilms' tumor, aniridia
Larkins et al., 1996	46,XX/46,XX,del(11)(p13) ns	ns	ns	14 mo	10% BL(?), 100% tumour	left sided Wilms's tumour
Sukarova-Angelovska et al., 2007	46,XX/46,XX,del(11)(q24->qter) dn	28	30	2 yr	10% BL?	mild features of Jacobsen syndrome
Tuzun et al., 1997	46,XX/46,XX,del(11)(q24) ns	ns	ns	13 mo	23% BL, 27% FS	GR and CD, DF
Al-Zahrani et al., 2011	46,XY/46,XY,del(12)(q24.31-q24.33/46,XY,del(12)(q24.31-q24.33),del(12)(q24.31-q24.33) dn	33	33	10 yr	30%/25.5% BL	severe DD, DF
Andria et al., 2001	46,XX/46,XX,del(13)(q12qter) dn	ns	ns	13 yr	0% BL, 100% SF	FD, skeletal anomalies, severe CD, brain developmental anomalies
Bamforth, Lin, 1997	46,XX/46,XX,del(13)(q12) ns	29	33	7 yr	0% BL,10% SF	DK phokomelia
Degtyareva, Vorsanova, 1991	46,XX/46,XX,del(13)(qter->q32) ns	29	32	9 yr	ns	MCA, DD, CD
Garcia-Rodrigues et al., 2015	46,XX/46,XX,del(13)(q14->q34) ns	25	30	newborn	39% BL and 12% BL	MCA
Hickmann, Kupferling, 1985	46,XX/46,XX,del(13)(q14) ns	ns	ns	ns	8% BL	MCA, no evidence of retinoblastoma
Melis et al., 2006	46,XX/46,XX,del(13)(q13.2->qter) dn	ns	ns	13 mo, 15-yr-follow-up	0% BL, 100% SF	clinical features of 13q- syndrome, no evidence of retinoblastoma
Bunin et al., 1989 ( patient 2)	46,XX/46,XX,del(13)(q12.3q32) ns	ns	ns	ns	33% BL	unilateral retinoblastoma
Bunin et al., 1989 ( patient 3)	46,XX/46,XX,del(13)(q13.2q22.3) ns	ns	ns	ns	40% BL	unilateral multofocal retinoblastoma
Dudin et al., 1984	46,XX/46,XX,interstitial del(13) mother not tested	ns	ns	10 mo	5% BL, 0% SF	bilateral rethinoblastoma
Kivela et al., 2003	46,XX/46,XX,del(13)(q12q14) ns	26	ns	newborn	34% BL	DF, bilateral retinoblastoma
Liberfarb et al., 1984 (patient B)	46,XY/46,XY,del(13)(q13.3q14.3) ns	ns	ns	11 yr	52% BL, 30% SF	unilateral retinoblastoma
Motegi, 1982 (patient 1)	46,XY/46,XY,del(13)(q14.1q14.3) ns	27	28	2 yr 4 mo	7% BL	rethinoblastoma, CFD
Motegi, 1982 (case 2)	46,XX/46,XX,del(13)(q14.1q14.3) ns	25	30	1 mo	16% BL, 0% lymphoblastoid cell line	rethinoblastoma
Motegi, 1982 (case 3)	46,XX/46,XX,del(13)(q14.1q14.3) ns	25	27	1 yr 5 mo	84% BL	rethinoblastoma
Motegi, Minoda, 1984	46,XY/46,XY,del(13)(q14.1q14.3) ns	25	28	4 mo and 13 mo	39% BL and 12% BL	rethinoblastoma, CFD
Munier et al., 1986	46,XX/46,XX,del(13)(q14.1q14.3) dn	41	28	12 mo	33%BL, 6%SF	bilateral retinoblastoma
Orye et al., 1982	46,XX/46,XX,del(13)(q14->q31) dn	30	26	infant	40% BL	retinoblastoma associated with histiocytosis-X
Ribeiro et al., 1988	46,XY/46,XY,del(13)(q12.3-q21.2) dn	18	26	2 yr 5 mo	85% BL	DD, facial dysmorphism, bilateral retinoblastoma
Sotnikova, Zaletayev, 1991	46,XY/46,XY,del(13)(q14.11-q14.13) ns	20	27	3 yr 11 mo	20% BL	rethinoblastoma
Gamage et al., 2012	46,XX/46,XX,del(14)(q11.2;q13) ns	ns	ns	7 mo	64% BL	DF, GR
Il'yina, Gurevich, 1984	46,XY/46,XY,del(14)(q13->qter) dn	37	30	newborn	ns	clinical features of DS
Nielsen et al, 1978	46,XX/46,XX,inv(14)(q21->q31)del(14)(q31) parents not tested	24	30	62 yr	0.54	mental and motor retardation, DF
Miller et al., 1992	46,XX/46,XX,del(14)(q32.3) dn	26	26	infant	64% BL	MCA
Berkheim et al., 2002	46,XX/46,XX,del(15)(q11.2q13) ns	ns	ns	young	0.35	atypical Angelman syndrome
Herva, Vuorinen, 1980	46,XY/46,XY,del(15)(q12q14) dn	25	23	newborn	0.37	congenital combined heart defect
Mikelsaar, Klassman, 1997	46,XX/46,XX,del(15)(q22q24) ns	20	20	21 yr	18% BL	cranial and facial dysmorphism, seizures
Turleau et al., 1986	46,XX/46,XX,del(15)(q11or13) dn	40	37	newborn	50% BL	hypomelanosis of Ito
Riccardi et al., 1977	46,XX/46,XX,del(16q) dn	ns	ns	newborn	5% BL, 0% on the left (hypertrophic) side, 100% on the right side	hemihypertrophy
Crosley et al., 1986	46,XX/46,XX,del(17)(qter->p11:) ns	ns	ns	2 mo	15% BL, 37% SF	mild expression of Miller-Dieker syndrome
Finucane et al., 1993	46,XY46,XY,del(17)(p11.2) ns	26	28	14 yo	11%BL, 100% SF	Smith-Magenis syndrome
Streubel et al., 1999	46,XY/46,XY,del(17)(q11.2)	21	22	5 yr	33% BL, 58% SF	severe clinical manifestations extended beyond the typical features of NF1
Alp et al., 2014	46,XY/46,XY,del(18)(q21.3)dn	29	31	2 yr 6 mo	70% BL	mild clinical features of 18q- syndrome
Galvin et al., 2015	46,XY/46,XY,del(18)(q21.2) ns	ns	ns	1 mo	37% BL?	clinical features of 18q- syndrome, bilateral full-thickness corneal disease
Gordon et al., 1993	46,XX/46,XX,del(18)(q22.3) dn	24	24	34 yr	ns	Rhett syndrome
Lejeune et al., 1967 (patient 1)	46,XX/46,XX, 18q- dn	34	33	6 yr	40% BL, 81% SF	syndrome 18q-
Lejeune et al., 1967 (patient 2)	46,XX/46,XX, 18q- dn	22	26	10 mo	74% BL	syndrome 18q-
Motegi et al., 1978	46,XY/46,XY,del(18p) (not centromeric) dn	28	29	1 mo	8% BL, 55% SF	18p- syndrome
Nasiri et al., 2007	46,XX/46,XX,del(18)(q21.3) ns	ns	ns	ns	18% BL?	cytogenetic survey of patients with CD
Naylor et al., 1978	46,XX/46,XX,del(18q) de novo	ns	ns	ns	80% BL	carp-mouth syndrome
Pagon et al., 1979 (patient 2)	46,XX/46,XX,del(18)(qter->q22) ns	30	28	9 mo, 5 yr	0% BL at 9 mo, 6% BL, 100% SF at 5 yr	clinical features of 18q- syndrome
Rossi et al., 2012 (patient 1)	46,XX/46,XX,del(18)(q21.2q22.3) ns	31	32	16 mo	9% BL	clinical features of Pitt-Hopkins syndrome
Rossi et al., 2012 (patient 2)	46,XX/46,XX,del(18)(q21.2q22.2) ns	30	28	6 mo	28% BL, 77% bone marrow	clinical features of Pitt-Hopkins syndrome
Wilmot et al., 1982	46,XX/46,XX,del(18)(q21) ns	ns	ns	5.1/2 yr	30% BL	language delay, no DF
Mikelsaar et al., 2001	46,XX/46,XX,del(19)(q13.33) ns	20	24	25 yr	14% BL	severe CD and physical retardation, minor anomalies
Mikelsaar et al., 2004	46,XY/46,XY,del(19)(q13.33) ns	ns	ns	12 yr	13% BL	CD, DF, skeletal anomalies
Fryns et al., 1992	46,XX/46,XX,del(20)(pter->p12.2) dn	24	30	8 yr	0% BL, 35% SF	CD, FD
Sauter et al., 2003	46,XY/46,XY,del(20)(pter-->p12.2) ns	ns	ns	3 yr 7 mo	8% BL	CD, autistic behavior, myoclonic epilepsy
Young et al, 1997 (cited by Bonaglia et al, 2009)	46,XX/46,XX,del(22)(q13)	36	43	5 yr 6 mo	95% BL	global DD, epilepsy, mild FD
Bonaglia et al., 2009 (patient 2)	46,XX/46,XX,del(22)(pter->q13.2::) dn	38	42	2 yr 8 mo	73% BL, over 80% in saliva	22q13.3 deletion syndrome
Total	25 males 53 females
Abbreviations
dn, de novo
ns, not stated
BL blood sample
BM bone marrow
CD cognitive disability
DD developmental delay
DS Down syndrome
DF dysmorphic features
FD facial dysmorphism
GR growth retardation
MCA multiple congenital anomalies
SF skin fibroblasts
SMS Smith-Magenis syndrome
