# Supplementary material for: Mosaicism for structural non-centromeric autosomal rearrangements in disease-defined carriers: sex differences in the rearrangements profile and maternal age distributions
Source: Mol Cytogenet. 2017 May 19;10:18. doi: 10.1186/s13039-017-0321-9 (PMC5438540; doi:10.1186/s13039-017-0321-9)
Supplement: Supplementary file 2 — Mosaicism for duplications. Tabular data presenting details of affected carriers of mosaicism for duplication: karyotype, parental ages at patient's birth, patient’s age at ascertainment/testing, proportion of abnormal cell line(s), and indications for cytogenetic testing. (XLSX 8 kb) [file 13039_2017_321_MOESM2_ESM.xlsx]

## Sheet: Лист1
Table S2. Mosaicism for duplications
Reference	Karyotype	Maternal age	Paternal age	Patient's age at ascertainment/testing	Proportion of abnormal line(s)	Indication for testing
Germain-Lee et al., 1990	46,XX/46,XX,dir dup(1)(pter->q23::q12->q23::q23->qter) father not tested	16	ns	newborn	78% BL	MCA
de Silva et al., 1998	46,XX/46,XX,dup(1)(q12q22) dn	30	28	6 mo	90% BL	DD, DF,CD, MCA
Say, Carpenter, 1988	46,XX/46,XX, dir dup(1)(pter->q25::q11->q25::q25->qter) dn	25	25	2yr	39% BL, 42% SF	some features of Proteus syndrome
Hirshfeld et al., 2001	46,XX/46,XX,dup(1)(q12-q25) father not tested	ns	ns	15 yr	67% BL	Wolff-Parkinson-White syndrome, MCA
Clark, Fenner-Gonzales, 1989	46,XY/46,XY,dup(1)(q24q31.2) dn	24	24	newborn	63% BL	Fryns syndrome
Levy et al., 2015 (patient 1)	46,XY/46,XY,dup(1)(1qter->1q32::1p36.3->qter) parents not tested	ns	ns	2 yr	37% BL	global DD, behavior problems
Gardner et al., 1994 (patient 6)	46,XY/46,XY,dir dup(2)(31-q37.1) ns	ns	ns	13 yr	30% BL, 40% SF	mild CD
Vecchi et al., 2011	46,XY/46,XY,dup(2)(q23.3q24.3) dn	ns	ns	7 yr	51% BL	DD, epilepsy
Antonini et al., 2002 (patient 1)	46,XY/46,XY,dup(3)(p12.1 or p12.2p21.1) dn	22	26	13 1/2 yr	97% BL	short stature,moderate MR, facial anomalies
Babaran et al., 1996 (patient 1)	46,XY/46,XY, inv dup(3)(pter->q28::q28->q26.1::q28::->qter)? ns	ns	ns	9 yr	ns	psychomotor retardation, DF, limb anomalies
Horn et al., 2002	46,XY/46,XY,dup(3)(p21.3;pter) ns	ns	ns	15 yr	12% BL, 2% SF	DF, psychomotor retardation, pigmentary mosaicism
Daniel et al., 2008 (patient 1)	46,XY/46,XY, inv dup(4)(p16.3p15.1) parents not tested	ns	ns	3 yr	40% BL	DD, minor nonspecific dysmorphisms
Kotzot et al., 2000 (patient 5)	46,XY/46,XY,dup(5)(p14p15.3) dn	ns	ns	ns	ns	ns
Rauen et al., 2001	46,XY/46,XY,dup(5)(q13q33) dn	32	31	newborn	12% BL, 30% SF	multiple DF, tetralogy of Fallot
Cantu et al., 1985	46,XX/46,XX,dir dup(7)(p13->p22) dn	32	28	4 4/12 yr	82% BL	CFD, skeletal anomalies, delayed bone age
Daniel et al., 1994 (patient 12)	46,XX/46,XX,dir dup(8)(pter->21::q11.2->qter)/47,XX,dir dup(8),+r(8) ns	ns	ns	5 weeks	25% and 25%	MCA
Al-Hassnan et al., 2005	46,XX/46,XX,dup(11)(q13q25) dn	ns	ns	2 yr	24% BL	trigonocephaly and MCA
Robberecht et al., 2012 (patient 3)	46,XY/46,XY,dup(11)(q12.1q13.3) dn	ns	ns	ns	53% BL	ns
Dixon et al., 1993	46,XY/46,XY,dup(12)(q13->q24.2) dn	22	24	4 days	12% BL	DF, DD
Harrod et al., 1980 (patient 1)	46,XX/46,XX,dup(12)(q24.1->24.5) dn	28	ns	newborn	72% BL, 24% SF	MCA
Harrod et al., 1980 (patient 2)	46,XY/46,XY,dup(12)(q24.1->q24.5) father not tested	22	ns	newborn	96% BL, 80% SF	MCA
Schmidt et al., 2000	46,XY/46,XY,dup(12)(pter-q13::q22-q13::q22-qter) dn	29	30	5 yr	9% blood, 70% normal skin, 15% hypopigmented skin	hypomelanosis of Ito, asymmetry
Rauch et al., 1996 (patient 3)	46,XX/46,XX,inv dup(12)(qter->p13.33::p13.33->p13.1::pter) dn	31	29	postnatal	0.9	trisomy 12 p syndrome
Tengstrom, Autio, 1987	46,XY/46,XY,dir dup(12)(p13.33->p11.23) ns	ns	ns	10 yr	0.5	moderate CD, multiple anomalies, FD
Vermeesch et al., 2002	46,XX/46,XX,inv dup(12)(pter->p13.3::q13->q21.2::q21.2->p13::q21.2->qter) dn	35	39	newborn	0.33	DF
Reddy, Logan, 2000 (patient 1)	46,XY/46,XY,dup(13)(q12q22) dn	15	ns	newborn	33% BL	MCA
Hansson et al., 2012	46,XY/46,XY, interstitial dup(14q) dn	ns	ns	ns	0.95	MCA
Thapa et al, 2008	46,XY/46,XY, dir dup(14)(q22q23) ns	ns	ns	3 yr	50% BL	CD, global DD, DF
Black, Smith, 1985	46,XX/46,XX,dup(15)(q21->qter) dn	ns	ns	newborn	32% BL, 37% SF	craniosynostosis, DF
Goossens et al, 1999	46,XY/46,XY, dup(15)(q11-q13)dn	ns	ns	4,5 yr	50% BL	DD, history of seizures, normal phenotype
Yip et al., 1982	46,XY/46,XY,tan dup(15)(q21->qter) dn	18	29	9 mo	25% and 30% BL, 42% SF	DF
Reddy, Larsen, 1998	46,XX/46,XX,dup(17)(p11.2p12) dn	ns	ns	8 yr	20% BL, 100 SF	Charcot-Marie-Tooth type A neuropathy
Reddy, Sulkova, 1997 (patient 1)	46,XX/46,XX,dup(17)(p11.2p13.3) dn	ns	ns	ns	20% BL, 100% SF	features of MIller-Dieker syndrome
van Haelst et al., 2005	46,XY/46,XY,dup(17)(q21.3q24.2) dn	ns	ns	18 mo	17% BL(?)	FD, DD
Serotkin et al., 1988	46,XY/46,XY,dup(17)(pter->q25::q21.1->qter) parent not tested	26	26	postnatal	50% BL, 100% SF, 65% supernumerary toe skin	Ellis-van Creveld syndrome
Mul et al, 2012	46,XX/46,XX,dup(17)(q21q25) ns	ns	ns	5 yr	87% BL shortly after birth	MCA, DD
Hansson et al., 2011	46,XX/46,XX,dup(17)(q21q25) dn	ns	ns	newborn	87% BL, 83% SF, 97% cartilage	MCA
Faivre et al., 2000	46,XY/46,XY,dup(20)(p11.2-p12.1) dn	35	30	4 yr	15% BL, 37% SF	MCA
Pabst et al., 2012	46,XX/46,XX,dup(20)(q11.2q13.3) dn	31	ns	newborn	8% BL	multiple vertebrae anomalies, mild DF
Total	23 males 16 females
