# Supplementary material for: Mosaicism for structural non-centromeric autosomal rearrangements in disease-defined carriers: sex differences in the rearrangements profile and maternal age distributions
Source: Mol Cytogenet. 2017 May 19;10:18. doi: 10.1186/s13039-017-0321-9 (PMC5438540; doi:10.1186/s13039-017-0321-9)
Supplement: Supplementary file 3 — Mosaicism for ring chromosomes. Tabular data presenting details of affected carriers of mosaicism for ring chromosome: karyotype, parental ages at patient's birth, patient’s age at ascertainment/testing, proportion of abnormal cell line(s), and indications for cytogenetic testing. (XLSX 10 kb) [file 13039_2017_321_MOESM3_ESM.xlsx]

## Sheet: Лист1
Table S3. Mosaicism for ring chromosomes
Reference	Karyotype	Maternat age	Paternal age	Patient's age at ascertainment/testing	Proportion of abnormal line(s)	Indication for testing
Rings with apparent deletion
Fryns et al., 1988	46,XY/46,XY,r(4)(p16.2q34)dn	ns	ns	newborn	100% BL, 0% SF	MCA
Grass et al., 1998	46,XY/46,XY,r(4)(p16.3q34)/45,XY,-4 ns	ns	ns	8 yr	3%,87%,10% BL; 23% of 46,XY SF	affected more severely than predicted by the amount of material detected
Parker et al., 1974	46,XX/46,XX,r(4) dn	20	ns	2 yr 8 mo->9 yr 10 mo	steady increase from 9% to 72%	CD and physical retardation suggestive of 4p- syndrome
Fryns et al., 1979	46,XY/46,XY,r(9)(p23q33)/45,XY,-9/46,XY,-9,+fra/47,r(9),+fra ns	22	23	12 yr	78%,11%,7%,2%	Moderate CD
Concolino et al., 2002	46,XX/46,XX,r(9),del(pter-p24) dn	ns	ns	19 mo	65% BL	DF, moderate psychomotor retardation
Altuoglu et al., 2009	46,XX/46,XX,r(13)(p11q14) ns	ns	ns	7 yo	0% BL, 30% left side and 40% right side	CD, DD, DF, left hemiatrophy
Collins et al., 2002	46,XX/46,XX,r(13) ns, small ring	ns	ns	15 mo	0% BL, 95% hyper- and hypopigmented skin	severe CD, MCA, pigmentation anomalies
Lacassie et al., 1993	46,XX/46,XX,r(13) ns, small ring	ns	ns	6 1/2 yr	0% BL, 13% and 3% SF	possible Silver-Russel syndrome
Lorentz et al., 2002	46,XX/46,XX,r(13)(p12q1?2) ns	32	35	newborn	4% BL, 36% buccal cells, 60% SF	MCA, GR
Pfeiffer et al., 1977	46,XX/46,XX,r(15) dn, small ring	26	32	postnatal	60% BL, 52% SF	DF, MR, short stature
Fryns, Kleczkowska, 1992 (patient 1)	46,XY/46,XY,r(18)(p11.2 q21) ns	young	young	2 yr	50% BL	DD, extreme autistic behavior
Fryns, Kleczkowska, 1992 (patient 2)	46,XY/46,XY,r(18)(p11.2 q21) ns	ns	ns	37 yr	25% BL, SF	severely autistic, short stature, brachycephaly
Hata et al., 1982 (twin 1)	46,XY/46,XY,r(18) ns	29	27	4 yr	20% BL, 51% SF	manifestation of r(18) syndrome
Hoang et al., 2010	46,XX/46,XX,r(18)(p11.21q22.1) ns	ns	ns	1 yo	87% BL	atrial isomerism,partial anomalous venous, pulmonary drainage, polysplenia, ciliopathy
Lo-Castro et al., 2011	46,XX/46,XX,r(18)(p11.3q23)/45,XX,-18 dn	ns	ns	9 yr	95%/7% BL	DF, mild CD, behavioral problems
Rocchi et al., 1984	46,XX/46,XX,r(18)(p11.2q22)/45,XX,-18 dn	26	25	6 yr	92%/5% BL, 45%/8% SF	DF, slight degree of CD
Samli et al., 2009	46,XX/46,XX,r(18)	24	24	11 yo	25% BL	MCA, CD, typical signs of 18p- and 18q- syndrome
Srcen et al., 1980	46,XY/46,XY,r(18) dn	22	24	13 mo	46% BL	r(18) syndrome
Kucinskas et al., 2005	46,XY/46,XY,r(21)/46,XY,-21,+mar/45,XY,-21 ns	23	25	ns	20%/60%/18%	MCA, features of both r(21) and monosomy 21
Ness et al, 2002 (patient 15)	46,XX/46,XX,r(21)(p11?q22.1) ns	ns	ns	14 yr	57% BL	DF
Canonero et al., 2012 (twins GA and GC)	46,XX/46,XX,r(22)del(q13.3) ns	ns	ns	17 yo	34% BL and 28% BL	Phelan McDermid syndrome
Guilherme et al., 2014 (patient 6)	46,XX/46,XX,r(22)del(q13.3) ns	ns	ns	21 yr	12% BL, 40% and 48% SF hypo- and hyperpigmented regions	CD, DF, seizures, pigmentary anomaly, suggestion of Ito
Khlybova et al., 1991	46,XX/46,XX,r(22)(p13;q13.3) parents not tested	26	25	4 yr 11mo	BL	DF, DD, CD
Prozorova et al., 2016 (personal communication)	46,XY/46,XY,r(22) ns	27	36	6 mo	60% BL	ring (22) syndrome
Rethore et al., 1984 (patient 2)	46,XY/46,XY,r(22)/45,XY,-22 dn	28	42	14 yr	57%.5% BL, 70%/14% SF	ring (22) syndrome
Ritter et al., 1990	46,XY/46,XY,r(22) too small, no breakpoints could be identified, father not tested	ns	ns	6 yr	67% blood, 2% hypopigmented skin, 0% normal skin	hypomelanosis of Ito
Subtotal	11 males 15 females
Rings without apparent deletion
Corona-Rivera et al., 2003	46,XY/46,XY,r(2)(p25;q37) ns	ns	ns	newborn, 6 yr	100% at birth, 70% at 6yr	ring syndrome, severe microcephaly
Sutherland, Carter, 1978	46,XX/46,XX,r(2)(p25q37) ns	42	42	newborn and 7 yr	50% and 86%	CD and physical retardation
Vigfusson et al., 1980	46,XX/46,XX,r(2)(p25q37) dn	25	26	newborn	0.78	severe IUGR, postnatal growth failure, few minor anomalies/psychomotor development, normal at 19 mo
Anderson et al., 1997	46,XY/46,XY,r(4)(p16.3q35) dn	ns	ns	infant; 21 yr	100% BL ; 45% BL	features suggestive of Seckel syndrome
Soysal et al., 2009	46,XY/46,XY,r(4)(::p16.3->qter::)/45,XY, -4/47,XY,r(4),+r(4)/48,XY,r(4),+r(4),+dic r(4) ns	19	28	20 mo	95% BL	bilateral hip dislocation, cortical dysgenesis, epilepsy
Fryns et al., 1990	46,XY/46,XY,r(6)(p25q27)/45,XY,-6/45,XY,-C,-D,+mar ns	26	27	20 mo	25%,61%,14%,0% BL; 45%,18%,9%,3% SF	severe psychomotor retardation, bird-headed dwarfism
Paz-y-Mino et al., 1990	46,XX/46,XX,r(6)(p25q27)/45,XX,-6 ns	25	27	2 yr	72-90% and 0-15%, 6 yr follow up	severe CD, DF
Amouri et al., 2009	46,XX/46,XX,r(7)/45,XX,-7 ns, "big ring"	ns	ns	ns	90% BL	growth failure, cafe-au-lait spots, multiple pigmented naevi
Hamers, van Kempen, 1977	46,XY/46,XY,r(8)/46,XY,dic r(8)/47,XY, r(8),+r(8)/45,XY,-8 dn	25	28	5 yr 5mo	93%/4%/1%/1% BL, 4%/0%/7%/0% SF	MCA, severe CD
Hajianpour et al., 1996	46,XX/46,XX,r(12)(p13.3q24.3) de novo	23	29	30 yr	68% BL	ring syndrome, CD, multiple DF, multiple cafe-au-lait spots, uterine leiomyoma
Pfeifer, Lenard, 1973	46,XY/46,XY,r(8) dn	20	24	10 yr	100% BL; ns % SF	DF, mild CD
Hou et al., 1992 (retrieved from the Abstract)	46,XY/46,XY,r(13)/46,XY,dic r(13) dn, no apparent deletion, telomeres absent			5 yr	61% and 4%	DD, congenital malformations
Rethore et al., 1984	46,XX/46,XX,r(14)(p11q32) dn	22	22	newborn	71% BL, 86% SF	r(14) syndrome
Smith et al., 1991	46,XX,15qs+/45,XX,r(15)(p12q26.3)/45,XX,-15, parents not tested	40	38	30 yr	17-48% and 2-14% BL; 81% and 0% bone marrow, 40% and 0% SF	mild CD, minor facial anomalies, short stature
Petit, Koulischer, 1971	46,XX/46,XX,r(17)/46,XX,dic r(17)/47,XX, r(17),r(17) dn, no apparent deletion	23	23	4 yo 3 mo	56%/8%/4% BL	short stature, low weight, CD, no other physical abnormality
Receveur et al., 2014	46,XY/46,XY,r(17)(p13;q25) /45,XY,-17	ns	ns	6 yr	84%/10% BL	mild r(17) syndrome; generalised epilepsy, sparse cafe au lait spots
Bagherizadeh et al., 2011	46,XX/46,XX,r(18)(p11.3q23) ns	ns	ns	22 yr	28% BL	mild CD, DF, heart defect
Takenouchi et al., 2012	46,XX/46,XX,r(18)(p11.32,q21.2-q23) ns	ns	ns	11 yr	buccal cells	Pitt-Hoipkins syndrome
Jacobs et al., 1978 (patient A588)	46,XY/46,XY,r(19)(p13q13) father not tested	23	35	29 yr	ns	cytogenetic survey of mentally retarded
Sybert et al., 1988	46,XY/46,XY,r(19), no apparent deletion, parents not tested	26	26	newborn	5% BL, 8%SF	cardiac malformation, DF
Yung et al., 1990	46,XY/46,XY,r(19)(p13.3q13.4) dn	22	ns	newborn	19% BL; 16% BL at 3yr, 0% SF at 3 yr	minimal clinical abnormality
Subtotal	11 males 10 females
Unclear cases
Woods et al., 1994 (patient 1)	46,XY/46,XY,r(22) dn	18	22	3 yr	3% blood, 22% normal coloured skin	DD, pigmentary anomaly
Total	23 males 25 females
