# Supplementary material for: Mosaicism for structural non-centromeric autosomal rearrangements in disease-defined carriers: sex differences in the rearrangements profile and maternal age distributions
Source: Mol Cytogenet. 2017 May 19;10:18. doi: 10.1186/s13039-017-0321-9 (PMC5438540; doi:10.1186/s13039-017-0321-9)
Supplement: Supplementary file 4 — Mosaicism for unbalanced translocations. Tabular data presenting details of affected carriers of mosaicism for unbalanced translocation: karyotype, parental ages at patient's birth, patient’s age at ascertainment/testing, proportion of abnormal cell line(s), and indications for cytogenetic testing. (XLSX 9 kb) [file 13039_2017_321_MOESM4_ESM.xlsx]

## Sheet: Лист1
Table S4. Mosaicism for unbalanced translocation
Reference	Karyotype	Maternat age	Paternal age	Patient's age at ascertainment/testing	Proportion of abnormal line(s)	Indication for testing
Karamysheva et al., 2001	46,XY/46,XY,der(3)t(3;10)(p25;q24.3) dn	ns	ns	ns	69% BL	MD, multiple DF
Reddy et al., 1999	46,XX/46,XX,der(3)t(3;14)(q29;q31-ter) dn	ns	ns	19 yr	93% BL	CD, DF
Zaslav et al., 1999	46,XX/46,XX,der(4)t(4;15)(q35;q22) dn	25	ns	newborn	0.78	congenital malformations, neurologic abnormalities
Robberecht et al, 2012 (patient 5)	46,XX/46,XX, der6)(t(2;6)(p23.2;qter) dn	ns	ns	ns	15% BL	ns
Rudnik-Schoneborn et al., 1997	46,XX/46,XX,der(6)t(6;18)(p21.p11) dn	29	31	18 mo	6% BL, 100% SF	CD, failure to thrive, FD and other malformations
Antonenko et al., 1991	46,XY/46,XY,-7,+der(7)t(7;8)(p22;q11)dn	23	23	newborn	50% BL	heart disease, DF
Gardner et al., 1985	46,XY/46,XY,der(8)t(8;9)(q11;q13) ns	ns	ns	1 1/2 yr	ns	failure to thrive
Martinez et al., 2007	46,XX/46,XX,der(8)(8qter->8p21::2p21->pter) dn	young	young	3 yr	39% BL, 56% SF	DF, DD, CD, pigmentation anomaly, hypoplasia of corpus callosum
Herve et al., 2015	46,XY/46,XY,der(9)(t(5;9)(q35.1;q34.3) dn	32	32	5 yr 9mo	50% saliva cells, 25% BL	DD, DF, behavioral anomalies, pigmentary anomaly
Robberecht et al, 2012 (patient 7)	46,XX/46,XX,der(10)t(9;10)(p23;q26.13) dn	ns	ns	ns	20% BL	ns
Schwartz et al., 1991	46,XX/46,XX,der(10)t(10;13)(p15.3;q14.2)/47,XX,der(10)t(10;13)(p15.3;q14.2),+mar dn	24	24	3.3 mo	78%/9% BL; 100%/0% SF	features of trisomy 13q
Gijsbers et al., 2011 (patient 3)	46,XX/46,XX, der(11)t(6;11)(q26;q24.1) dn	ns	ns	ns	60% BL	suspicion for Rubinstein-Taybi syndrome
Summitt et al., 1977	46,XX/46,XX,der(12),t(12;?)(p13;?) dn	21	22	child	0% BL, 77% SF	CD, MCA
Pellegrino et al., 1995	46,XY/45,XY,der(15)t(7;15)(q34;q13) parents not tested	ns	ns	7 yr	20% BL, SF	hypomelanosis of Ito, CD
Jacobs et al., 1974 (patient 75/71)	46,XY/46,XY,der(16)t(16;?)(qter;?) dn	25	28	newborn	83% BL	multiple minor congenital anomalies, marked muscular hypotonia
Shaham et al., 1992	46,XX/46,XX,der(15),t(15;?)(p?;?) dn	ns	ns	20 mo	ns	FD, DD
Badalyan et al., 1981	46,XX/46,XX,der(18)t(13;18)(13qter->13q11::18q23->18pter) dn	23	26	6 mo	60% BL	DF
Powell et al., 1991	46,XX/46,XX,der(18)(t(15;18)(q13;q13) ns	ns	ns	23 yr	84% BL, 67% SF	PWS
Uliana et al, 2013	46,XY/46,XY,der(18)t(9;18)(p13.2;q21.2) dn	30	35	4 yr	20% BL	features of 18q- syndrome
Wyandt et al., 1999	46,XX/46,XX,der(19)t(16;19)(q13;q13) father not tested	36	ns	newborn	70% BL	MCA
Petty et al., 1993	46,XX/46,XX,-20,+der(20)t(9;20)(pter-p13;p13)	32	36	postnatal	0.2	features of dup(9p) syndrome
Cummins et al., 1997	46,XY/46,XY,der(22)t(2;22)(p23;p11.1) dn	ns	ns	ns	44% BL	dysmorphic, moderately delayed
Krabchi et al., 2000	46,XY/46,XY,der(22)t(12;22)(p?;p13 ) ns	ns	ns	12 yo	25% BL, almost 100% SF	phenotype resembling to fra-X
Total	10 males 13 females
