# Supplementary material for: Mosaicism for structural non-centromeric autosomal rearrangements in disease-defined carriers: sex differences in the rearrangements profile and maternal age distributions
Source: Mol Cytogenet. 2017 May 19;10:18. doi: 10.1186/s13039-017-0321-9 (PMC5438540; doi:10.1186/s13039-017-0321-9)
Supplement: Supplementary file 5 — Mosaicism for other unbalanced rearrangements. Tabular data presenting details of affected carriers of mosaicism for other unbalanced rearrangement: karyotype, parental ages at patient's birth, patient’s age at ascertainment/testing, proportion of abnormal cell line(s), and indications for cytogenetic testing. (XLSX 7 kb) [file 13039_2017_321_MOESM5_ESM.xlsx]

## Sheet: Лист1
Table S5. Mosaicism for other unbalanced rearrangements
Reference	Karyotype	Maternat age	Paternal age	Patient's age at ascertainment/testing	Proportion of abnormal line(s)	Indication for testing
Wilmot et al., 1982	46,XX/46,XX,1p+	ns	ns	11 yr 9 mo	4% BL	clinical impression of Cornelia de Lange syndrome
Kroisel et al., 2000	46,XY/46,XY,trp(3)(q27.1->qter) dn	ns	ns	5 yr	0.08	hypomelanosis of Ito
Ounap et al., 2005	46,XX/46,XX, inv trip(3)(q25.3q29) dn	ns	ns	newborn	46% BL, 46% SF	MCA, clinical features of dup(3q) syndrome
Suskov, Rubtzova, 1984	46,XY/46,XY,3q+ ns	23	ns	newborn	0.4	anomalies of brain development
Kitsiou et al., 2004	46,XY/46,XY,del(5)(p13.1)/46,XY,dup(5)(qter->p15.2::p15.2->pter) ns	26	40	11 mo	73%/19%/8% BL	mild phenotype of Cri du Chat syndrome
Perfumo et al., 2000 (patient 2)	46,XX/46,XX,del(5)(p15)/46,XX,dup(5)(p13->pter) dn	26	31	newborn; 5 yr	33%/65%/2% BL; 76% abnormal cells BL	dysmorphism
Bint et al., 2013 (patient 2)	46,XX/46,XX,der(7)(pter->p22::p11.2->q22::q32->q34::p11.2->p22:q36->qter) ns	27	28	8 mo	75% BL	axial hypotonia, delay in motor milestones
Caspersson et al., 1971	46,XX/46,XX,add(7)(p?) dn	26	29	ns	50% BL	MCA
Daniel et al., 1994 (patient 12)	46,XX/46,XX,dir dup(8)(pter->21::q11.2->qter)/47,XX,dir dup (8),+r(8) ns	ns	ns	5 wk	50%,25%,25%	MCA
Digilio et al., 1994 (patient 1)	46,XX/46,XX,idic(8)(qter-p23::p23-qter) dn	20	21	14 mo	27% BL, 20% SF	features of trisomy 8 syndrome
Turleau et al., 1979	46,XX/46,XX,del(10)(p13)/47,XX,+r/47,XX,del(10)(p13), +r dn	31	44	1 yr	ns %, BL and SF	congenital malformations
Woods et al., 1994 (patient 3)	46,XX/46,XX,t(11;19)(q21p13.1)/46,XX,inv(7)(p14q36),t(4;5)(q31q35)/47,XX,+mar ns	20	20	13 yr	0% BL, 72%/10%/0% pale SF, 0%/0%/40% normally pigmented SF	severe scoliosis, fits, precocious puberty, mild CD, pigmentary anomaly
Carreira et al, 2009	46,XY/46,XY,add(12)(p13.3)inv dup(3)(qter->q26.3::q26.3->qter) dn	ns	ns	11 yr	56% BL	general DD, minor DF, autism
Oliveira et al, 2003	46,XY/46,XY, add(12)(p13.3)inv dup(3)(q29->q26.3::q26.3->q29) dn	19	21	11 yr	55% BL, 14% SF	DD, autism
Powis et al., 2007	46,XY/46,XY,inv trp(12)(p13.3->p11.2) ns	33	ns	newborn	15% BL, 20% SF	Pallister-Killian syndrome
Wilmot et al., 1982	46,XY/46,XY,12p+ ns	ns	ns	4 1/2 yr	40% BL	DF, DD
Cantu et al., 1989	46,XX/46,XX,-14,+i(14)(p11)/46,XX,r(14)/45,XX,-14 ns	22	25	8 yr	76%/19%/4% BL, 19%/78%/1% dark SF, 8%,82%/7% light SF	MR, MCA, abnormal pigmentation
Pangalos et al., 1984	46,XY/46,XY,r(14)/46,XY,dic r(14)/46,XY,t(14q;14q) dn	22	29	7,5 mo	68%, 5%, 5% BL, 100%/0%/0% SF	clinical features of r(14) syndrome
Thomas et al., 1989 (patient 1)	46,XX/45,XX,-14/46,XX,rob(14;14)/46,XX,r(14) ns	22	25	7 yr	13.5%/69.5%/15.5% BL, 1%/18%.79% dark SF, 7%/7%/83% light SF	DD, skeletal and pigmentation anomaly
Tunca et al, 2000	46,XX/46,XX,psu dic dup(14)(q32p13) ns	17	23	1 day	0% BL, 27% dark SF	hypomelanosis of Ito
Lazjuk et al., 1973	46,XY/45,XY,-D/46,XY,Dq+ father not tested	20	22	newborn	13%/5% BL	Orbeli syndrome
Tekin et al., 2000	46,XX/46,XX,dic(15)(pter->q11.1::p11.2->q11.1::q13->qter dn	35	ns	28 mo	40% BL, 30% buccal smears	DD, DF
Schluth et al., 2005	46,XY/46,XY,trp(15)(15pter->15qter::15qter->15q24.3::15q24.3->15qter)/46,XY,der(3)(15qter->15q24.3::15q24.3->15qter::3pter->3qter) father not tested	ns	ns	23 yr	68%/7% BL, 80%/0% SF	DF, CD
Manolacos et al,2008	46,XY/46,XY,del(18)(q21.32-qter),dup(18)(18q22-18q23) dn	41	44	7 yr 4mo	50% BL	DD, microcephaly, DF
Bryke et al., 1990	46,XY/46,XY,dic(18)(q12.2) father not tested	17	ns	ns	35% BL, 44% buccal smear	clinical features of 18q- syndrome
Floore et al., 1989 (patient 2)	46,XX/46,XX,idic(18)(pter->q21.3::q21.3->pter) dn	22	ns	13 mo	50% BL	features ot trisomy 18 syndrome
Fujiwara et al., 1992	46,XX/46,XX,idic(18)(pter->q21.3::q21.3->pter) ns	35	38	6 yr	50% BL	features ot trisomy 18 syndrome
Oudesluijs et al., 2006	46,XX/46,XX,psu idic(18)(q23) parents not tested	ns	ns	newborn	74% BL	discrete features of trisomy 18
Total	12 males 16 females
