# Supplementary material for: Mosaicism for structural non-centromeric autosomal rearrangements in disease-defined carriers: sex differences in the rearrangements profile and maternal age distributions
Source: Mol Cytogenet. 2017 May 19;10:18. doi: 10.1186/s13039-017-0321-9 (PMC5438540; doi:10.1186/s13039-017-0321-9)
Supplement: Supplementary file 6 — Mosaicism for apparently balanced rearrangements. Tabular data presenting details of affected carriers of mosaicism for apparently balance translocation or inversion: karyotype, parental ages at patient's birth, patient’s age at ascertainment/testing, proportion of abnormal cell line(s), and indications for cytogenetic testing. (XLSX 6 kb) [file 13039_2017_321_MOESM6_ESM.xlsx]

## Sheet: Лист1
Table S6. Mosaicism for apparently balanced rearrangements
Reference	Karyotype	Maternat age	Paternal age	Patient's age at ascertainment/testing	Proportion of abnormal line(s)	Indication for testing
Mosaicism for inversion
Kleszkowska et al., 1990 (patient 6)	46,XX/46,XX,inv(1)(p31.2p36.2) ns	ns	ns	16 yr	0.5	CD/MCA syndrome
Kleszkowska et al., 1990 (patient 5)	46,XY/46,XY,inv(2)(p13q11) ns	ns	ns	8 yr	0.3	CD/MCA syndrome
Fryns et al., 1983	46,XY/46,XY, inv(2)	26	28	8 yr	21% BL, 0% SF	slight dysmorphic syndrome and moderate CD
Mosaicism for apparently balanced translocation
Shaham et al., 1992	46,XY/46,XY,rcp(1;6)(p22;q27) ns	ns	ns	postnatal	ns	studies for fra X
Keng et al., 2003	46,XY/46,XY,t(1;9)(q21 or23;q22) dn	ns	ns	6.5 yr	0% BL, 8% SF, 5% buccal cells	hypomelanosis of Ito
Gardner et al., 1994 (patient 3)	46,XX/46,XX,t(3;12;17)(p21;q13;p13) ns	44	ns	newborn	0% BL, 100% urine epithelium	GR, neurodevelopmental progress normal (prenatal diagnosis of mosaic trisomy 20)
Vargas, Fernandez-Novoa, 2001	46,XX/46,XX,rcp(4;14) dn	ns	ns	13 yr	4% BL	short height and retarded growth
Gardner et al., 1994 (patient 9)	46,XY/46,XY,rcp(4;20)(p16;q13 )ns	ns	ns	postnatal	4,5% BL	CD with fra X
Mounoud et al., 1976 (patient 1)	46,XX/46,XX,t(6;17)(p23;q12) ns	ns	ns	postnatal	17% BL	DF, CD
Pallister et al., 1974	46,XX/45,XX,t(6;19)(pter;pter) father not tested	25	25	41 yr	100% BL, 0% SF	CD, behavioral disturbances
Aughton et al., 1993	46,XX/46,XX,rcp(7;11)(q36;p11) dn	31	ns	5 mo	29% BL	abnormal phenotype, absence of corpus collosum
Saura et al., 1987	46,XY/46,XY,rcp(8;12)(p23.2/q13.3) dn	23	23	6 mo	44% BL, 54% SF	MCA
Genovese et al., 1991	46,XY/46,XY,t(15;22)(q23;p11) ns	ns	ns	53 yr	0% BL, 12% SF	CD, DF consistent with Rubinstein-Taybi syndrome
Total	7 males 6 females
