# Supplementary material for: Mosaicism for structural non-centromeric autosomal rearrangements in disease-defined carriers: sex differences in the rearrangements profile and maternal age distributions
Source: Mol Cytogenet. 2017 May 19;10:18. doi: 10.1186/s13039-017-0321-9 (PMC5438540; doi:10.1186/s13039-017-0321-9)
Supplement: Supplementary file 7 — Mosaicism due to rescued rearrangement. Tabular data presenting details of affected carriers of mosaicism for rescued rearrangement: karyotype, parental ages at patient's birth, patient’s age at ascertainment/testing, proportion of abnormal cell line(s), indications for cytogenetic testing, and description of method(s) of confirmatory study. (XLSX 7 kb) [file 13039_2017_321_MOESM7_ESM.xlsx]

## Sheet: Лист1
Table S7. Mosaicism due to correction of rearrangement
Reference	Karyotype	Maternal age	Paternal age	Patient's age at ascertainment/testing	Proportion of abnormal line(s)	Indication for testing	Confirmatory study
Reescue of inherited rearrangement
Sun et al., 1985 retrieved from Borgaonkar, 1990)	46,XY/46,XY,-7,der(t),t(7;21)(p22;p12)mat	ns	ns	ns	ns	ns	ns
Johnson et al, 2013	46,XY/46,XY,del(11)(q23-qter)mat	ns	ns	ns	70% BL, 100% bone marrow	Jacobsen syndrome	rescue by mitotic 11q uniparental disomy
Gijsbers et al., 2011 (patient 1)	46,XY/46,XY, der (11)(t(10;11)(q26.13;q24.2) mat	ns	ns	42 yo	87% BL	DF, CD	no further study, rescue or chimerism suggested
Putoux et al., 2013	46XY/46,XY,der(11)dup(11)(p15.3)del(11)(q24.1)	ns	ns	14 yr	80% BL, 100 SF	Jacobsen and Beckwith-Wiedemann syndromes	rescue of rearrangement originated from paternally transmitted inversion suggested
Garnica et al., 1989	46,XY/46,XY,rec(11),dup(11)inv(11)(p11.2q25) pat	ns	ns	32 wk infant	100% BL, 92% SF	multiple malformations	no further study
Juberg et al., 1983 (sibs)	46,XY/46,XY,-12,+der(12)dir ins(12;21)(12pter ->12q24.3:: 21q11->21q22: : 12q24.3->12qter)pat	25	25	4 yr 4mo	24%->19% BL	features of DS	chimerism rejected by blood antigens analysis
		29	29	4 mo	48%->17% BL
Nyberg et al., 1992	46,XY/46,XY,der(14)t(14;20)q31;q13.3)mat	ns	ns	stillborn	ns	severely malformed	no further study; rescue suggested by Cotter and Hirshhorn, 1992
Kulharya et al., 2002	46,XY/46,XY,der(22)t(11;22)(q23;q11.2)mat	ns	ns	26 yo	0% BL, 4% SF	mild to moderate CD	no further study, rescue or chimerism suggested
Rescue of apparently de novo rearrangement
Gradek et al., 2006	46,XY/46,XY,r(8)(p23.2pterq24.3qter)/46,XY,tan r(8)/45,XY,-8	ns	ns	9 -> 19 yr	90%->77%/3%->0%/7%->0% BL; 58%,0%,6% SF	mild CD, mild phenotype	rescue confirmed by STR analysis, UPD(8)pat, maternal origin of abnormal chromosome
Jobanputra et al., 2013	46,XX/46,XX,del(13)(q13.2q34)	ns	ns	4 1/2 mo	4% BL	MCA	rescue of deletion on paternal chromosome confirmed by FISH, SNP array; maternal sepmental UPD
Robberecht et al., 2012 (patient 1)	46,XX/46,XX,dup(13)(q31.3q33.1)	ns	ns	ns	66% BL	ns	array CGH, rescue of meiotic segregation error by two parallele postzygotic events, paternal origin of segmental aneusomy
Marcus-Soekarman et al., 2004 (monozygous twins)	46,XX/46,XX,der(15)t(11;15)(p12;p11.2) dn	35	ns	newborn and 3 mo	44% and 54%BL, 95% SF	DD, DF	DNA testing of Beckwith-Wiedemann region indicated paternal disomy for 11p15 region in blood, no further study
					41% and 52%BL, 0% SF	DF but otherwise normal
Kotzot et al., 2001	46,XX/46,XX,der(19)t(11;19)(q13;p13.3)	38	39	6 yo and 25 yo	83% BL and 0% BL, 60% SF	DF, CD	microsatellite analysis, rescue by postzygotic events, paternal origin of rearrangement
Theophile et al., 1993	46,XX/46,r(21)/45,XX,-21 ns	ns	ns	newborn and 5 mo	83%/17% and 10%/67%	features of monosomy for chromosome 21	monosomy rescue confirmed by cytogenetic polymorphism of 21p, paternal origin of abnormal chromosome
Blouin et al., 1991	46,XY/46,XY,dir dup(21)(q11.205->q22.300) dn	32	51	8 yr 4 mo	90% BL	some features of DS	prezygotic or meiotic origin of dup by RFLP analysis, no evidence of chimera by cytogenetic polymorphism, maternal origin of the abnormal chromosome
Bonaglia et al,2009 (patient 1)	46,XX/46,XX,del(22)(pter->q13.2::)de novo	36	31	5 yr	45% BL and saliva	22q13.3 deletion syndrome	rescue of deletion on maternal chromosome confirmed by FISH, array-CGH, microsatellite markers analysis; paternal segmental UPD
